# Supplementary material for: Flexizyme-catalyzed synthesis of 3′-aminoacyl-NH-tRNAs
Source: Nucleic Acids Res. 2019 Mar 7;47(9):e54. doi: 10.1093/nar/gkz143 (PMC6511858; doi:10.1093/nar/gkz143)
Supplement: Supplementary Data [file gkz143_supplemental_files.zip]

Archive with 2 entries (2 files):
- 180906supplementary_table_S1-amide-tRNA.xls
- 190124_amide-tRNA-supplementary.pptx.pdf
