# Supplementary material for: Flexizyme-catalyzed synthesis of 3′-aminoacyl-NH-tRNAs
Source: Nucleic Acids Res. 2019 Mar 7;47(9):e54. doi: 10.1093/nar/gkz143 (PMC6511858; doi:10.1093/nar/gkz143)
Supplement: Supplementary Data [file gkz143_supplemental_files.zip › 180906supplementary_table_S1-amide-tRNA.xls]

## Sheet: primers
Table S1. List of RNAs and corresponding primers.
Gm indicates 2'-O-methylguanosine.
RNA name	RNA sequence	Extension primer (forward)	Extension primer (reverse)	PCR primer (forward)	PCR primer (reverse)
dFx	GGAUCGAAAGAUUUCCGCAUCCCCGAAAGGGUACAUGGCGUUAGGU	GTAATACGACTCACTATAGGATCGAAAGATTTCCGC	ACCTAACGCCATGTACCCTTTCGGGGATGCGGAAATCTTTCGATCC	GGCGTAATACGACTCACTATAG	ACCTAACGCCATGTACCCT
eFx	GGAUCGAAAGAUUUCCGCGGCCCCGAAAGGGGAUUAGCGUUAGGU	GTAATACGACTCACTATAGGATCGAAAGATTTCCGC	ACCTAACGCTAATCCCCTTTCGGGGCCGCGGAAATCTTTCGATCC	GGCGTAATACGACTCACTATAG	ACCTAACGCTAATCCCCT
E. coli tRNA(Tyr) lacking 3'-A	GGUGGGGUUCCCGAGCGGCCAAAGGGAGCAGACUGUAAAUCUGCCGUCACAGACUUCGAAGGUUCGAAUCCUUCCCCCACCACC	GTAATACGACTCACTATA GGTGGGGTTCCCGAGCGGCCAAAGGGAGCAGACTGTAAATCTGCCGTCAC	GGTGGTGGGGGAAGGATTCGAACCTTCGAAGTCTGTGACGGCAGATTTACAG	GGCGTAATACGACTCACTATAG	GGmTGGTGGGGGAAGGATTC
